# Supplementary material for: Utility of the Shortness of Breath in Daily Activities Questionnaire (SOBDA-Q) to Detect Sedentary Behavior in Patients with Chronic Obstructive Pulmonary Disease (COPD)
Source: J Clin Med. 2023 Jun 17;12(12):4105. doi: 10.3390/jcm12124105 (PMC10299225; doi:10.3390/jcm12124105)
Supplement: Supplementary file 1 [file jcm-12-04105-s001.zip]

Archive with 1 entries (1 files):
- jcm-2401258-supplementary.pdf
